# Supplementary material for: Protein Biomarkers and Major Cardiovascular Events in Older People With Advanced CKD: The European Quality (EQUAL) Study
Source: Kidney Med. 2023 Nov 2;6(1):100745. doi: 10.1016/j.xkme.2023.100745 (PMC10757029; doi:10.1016/j.xkme.2023.100745)
Supplement: Supplementary File 2 (XLS) — Table S1. [file mmc2.xlsx]

## Sheet: Supplementary Table S1 revised
Assay_full_name	Assay_abbreviation	QC	Univariable analysis - Discovery cohort						Univariable analysis - Replication cohort						Multivariable analysis - Discovery cohort						Multivariable analysis - Replication cohort						Sensitivity analysis - Adjusted for traditional risk factors - Discovery cohort						Sensitivity analysis - Adjusted for CKD specific risk factors - Discovery cohort						Sensitivity analysis - Adjusted for proteinuria - Discovery cohort						Sensitivity analysis - Non-atherosclerotic MACE only - Discovery cohort
			Disc_uni_HR	Disc_uni_Lower_CI_95	Disc_uni_Upper_CI_95	Disc_uni_std.error	Disc_uni_FDR_adjusted_p_value	Disc_uni_p.value	Rep_uni_HR	Rep_uni_Lower_CI_95	Rep_uni_Upper_CI_95	Rep_uni_std.error	Rep_uni_FDR_adjusted_p_value	Rep_uni_p.value	Disc_multi_HR	Disc_multi_Lower_CI_95	Disc_multi_Upper_CI_95	Disc_multi_std.error	Disc_multi_FDR_adjusted_p_value	Disc_multi_p.value	Rep_multi_HR	Rep_multi_Lower_CI_95	Rep_multi_Upper_CI_95	Rep_multi_std.error	Rep_multi_FDR_adjusted_p_value	Rep_multi_p.value	Disc_TRAD_HR	Disc_TRAD_Lower_CI_95	Disc_TRAD_Upper_CI_95	Disc_TRAD_std.error	Disc_TRAD_adjusted_p_value	Disc_TRAD_p.value	Disc_CKD_HR	Disc_CKD_Lower_CI_95	Disc_CKD_Upper_CI_95	Disc_CKD_std.error	Disc_CKD_adjusted_p_value	Disc_CKD_p.value	Disc_proteinuria_HR	Disc_proteinuria_Lower_CI_95	Disc_proteinuria_Upper_CI_95	Disc_proteinuria_std.error	Disc_proteinuria_adjusted_p_value	Disc_proteinuria_p.value	Disc_NON_ATH_only_HR	Disc_NON_ATH_only_Lower_CI_95	Disc_NON_ATH_only_Upper_CI_95	Disc_NON_ATH_only_std.error	Disc_NON_ATH_only_adjusted_p_value
Angiotensin-converting enzyme 2	ACE2	Pass	1.34	1.15	1.57	0.08	0.000891193	0.000211208	1.23	0.95	1.58	0.13	0.293069	0.114929	1.32	1.11	1.57	0.09	0.0106249	0.0015968	1.11	0.86	1.44	0.13	0.5941	0.410676	NA	NA	NA	NA	NA	NA	NA	NA	NA	NA	NA	NA	NA	NA	NA	NA	NA	NA	1.63	1.27	2.11	0.13	0.00310778
A disintegrin and metalloproteinase with thrombospondin motifs 13	ADAM-TS13	Pass	1.65	1.19	2.28	0.17	0.0060058	0.00270782	0.89	0.54	1.48	0.26	0.801666	0.66299	1.48	1.01	2.17	0.19	0.114161	0.0439788	NA	NA	NA	NA	NA	NA	NA	NA	NA	NA	NA	NA	NA	NA	NA	NA	NA	NA	NA	NA	NA	NA	NA	NA	2.22	1.19	4.12	0.32	0.039345
ADM	ADM	Pass	1.72	1.25	2.36	0.16	0.00217323	0.000766283	1.08	0.67	1.75	0.24	0.837118	0.746404	1.49	1.08	2.06	0.16	0.051222	0.0148041	NA	NA	NA	NA	NA	NA	NA	NA	NA	NA	NA	NA	NA	NA	NA	NA	NA	NA	NA	NA	NA	NA	NA	NA	1.52	0.9	2.56	0.27	0.228388
Agouti-related protein	AGRP	Pass	1.4	1.13	1.74	0.11	0.00560665	0.00246304	1.19	0.87	1.62	0.16	0.459415	0.274748	1.25	0.98	1.61	0.13	0.161418	0.075032	NA	NA	NA	NA	NA	NA	NA	NA	NA	NA	NA	NA	NA	NA	NA	NA	NA	NA	NA	NA	NA	NA	NA	NA	1.88	1.26	2.79	0.2	0.0123366
Protein AMBP	AMBP	Pass	2.13	1.45	3.14	0.2	0.000595368	0.000123892	0.8	0.45	1.42	0.29	0.631302	0.445625	1.82	1.17	2.82	0.22	0.0331928	0.0078665	0.86	0.48	1.54	0.3	0.811838	0.616094	NA	NA	NA	NA	NA	NA	NA	NA	NA	NA	NA	NA	NA	NA	NA	NA	NA	NA	2.37	1.16	4.83	0.36	0.0569751
Angiogenin	ANG	Pass	1.17	0.93	1.48	0.12	0.231808	0.184911	NA	NA	NA	NA	NA	NA	1.05	0.82	1.33	0.12	0.78711	0.714313	NA	NA	NA	NA	NA	NA	NA	NA	NA	NA	NA	NA	NA	NA	NA	NA	NA	NA	NA	NA	NA	NA	NA	NA	1	0.68	1.47	0.2	0.998378
NA	ANGPT1	Pass	1.08	0.97	1.2	0.05	0.213287	0.163972	NA	NA	NA	NA	NA	NA	1.07	0.95	1.2	0.06	0.403135	0.250199	NA	NA	NA	NA	NA	NA	NA	NA	NA	NA	NA	NA	NA	NA	NA	NA	NA	NA	NA	NA	NA	NA	NA	NA	1.15	0.96	1.37	0.09	0.244073
Angiopoietin-related protein 3	ANGPTL3	Pass	1.27	1	1.61	0.12	0.0740472	0.046654	NA	NA	NA	NA	NA	NA	1.22	0.94	1.58	0.13	0.27049	0.137658	NA	NA	NA	NA	NA	NA	NA	NA	NA	NA	NA	NA	NA	NA	NA	NA	NA	NA	NA	NA	NA	NA	NA	NA	1.25	0.84	1.88	0.21	0.421325
Membrane primary amine oxidase	AOC3	Pass	1.68	1.27	2.21	0.14	0.000932774	0.000237237	2.01	1.3	3.13	0.22	0.0557284	0.00178653	1.41	1.04	1.9	0.15	0.0773757	0.0250465	NA	NA	NA	NA	NA	NA	NA	NA	NA	NA	NA	NA	NA	NA	NA	NA	NA	NA	NA	NA	NA	NA	NA	NA	1.9	1.17	3.07	0.25	0.0335812
Apolipoprotein M	APOM	Pass	0.92	0.73	1.17	0.12	0.550551	0.515545	NA	NA	NA	NA	NA	NA	1.02	0.79	1.3	0.13	0.921077	0.894456	NA	NA	NA	NA	NA	NA	NA	NA	NA	NA	NA	NA	NA	NA	NA	NA	NA	NA	NA	NA	NA	NA	NA	NA	0.7	0.46	1.06	0.21	0.207878
Bone morphogenetic protein 6	BMP-6	Pass	1.31	1.1	1.56	0.09	0.00580423	0.00258339	1.29	0.88	1.91	0.2	0.393279	0.197458	1.19	0.98	1.43	0.1	0.161418	0.0748139	NA	NA	NA	NA	NA	NA	NA	NA	NA	NA	NA	NA	NA	NA	NA	NA	NA	NA	NA	NA	NA	NA	NA	NA	1.67	1.22	2.29	0.16	0.00963981
Natriuretic peptides B	BNP	Pass	1.23	1.15	1.32	0.04	3.95e-07	2.28e-09	1.09	1	1.2	0.05	0.186287	0.0493114	1.2	1.12	1.29	0.04	8.7e-05	1.01e-06	1.07	0.98	1.17	0.05	0.390999	0.126756	NA	NA	NA	NA	NA	NA	NA	NA	NA	NA	NA	NA	NA	NA	NA	NA	NA	NA	1.38	1.22	1.56	0.06	5.63e-05
NA	BOC	Pass	1.8	1.33	2.43	0.16	0.000728378	0.000159991	1.16	0.73	1.83	0.23	0.725456	0.528001	1.59	1.13	2.25	0.18	0.0331928	0.00783152	1.22	0.75	1.96	0.24	0.5941	0.420821	NA	NA	NA	NA	NA	NA	NA	NA	NA	NA	NA	NA	NA	NA	NA	NA	NA	NA	2.47	1.39	4.38	0.29	0.0125521
Complement C1q tumor necrosis factor-related protein 1	C1QTNF1	Pass	1.16	1.06	1.26	0.04	0.00200492	0.00068376	1.1	0.87	1.38	0.12	0.630305	0.438742	1.06	0.96	1.16	0.05	0.432261	0.277996	NA	NA	NA	NA	NA	NA	NA	NA	NA	NA	NA	NA	NA	NA	NA	NA	NA	NA	NA	NA	NA	NA	NA	NA	1.13	1	1.28	0.06	0.13947
Complement C2	C2	Pass	1.34	1.01	1.77	0.14	0.070259	0.0426428	NA	NA	NA	NA	NA	NA	1.27	0.94	1.71	0.15	0.244031	0.12131	NA	NA	NA	NA	NA	NA	NA	NA	NA	NA	NA	NA	NA	NA	NA	NA	NA	NA	NA	NA	NA	NA	NA	NA	1.14	0.7	1.85	0.25	0.701312
Carbonic anhydrase 1	CA1	Pass	1.22	1.08	1.37	0.06	0.00320404	0.00124087	1.23	1.04	1.45	0.08	0.11897	0.0139965	1.2	1.07	1.36	0.06	0.0135985	0.00227951	1.19	1.01	1.4	0.08	0.224906	0.0351058	1.1	0.9	1.34	0.1	0.355317	0.355317	1.18	0.99	1.39	0.09	0.074741	0.0581319	1.05	0.85	1.31	0.11	0.713981	0.63465	1.17	0.97	1.42	0.1	0.209911
Carbonic anhydrase 3	CA3	Pass	1.36	1.15	1.6	0.09	0.00128388	0.000363641	1.64	1.25	2.15	0.14	0.0362161	0.00035506	1.3	1.08	1.56	0.09	0.0263082	0.00593076	1.5	1.13	2	0.15	0.129527	0.00572204	1.21	0.9	1.63	0.15	0.233023	0.207132	1.22	0.96	1.55	0.12	0.0994397	0.0994397	1.17	0.89	1.55	0.14	0.344296	0.267786	1.16	0.83	1.61	0.17	0.557064
Carbonic anhydrase 4	CA4	Pass	1.11	0.94	1.3	0.08	0.268933	0.220742	NA	NA	NA	NA	NA	NA	0.91	0.75	1.1	0.1	0.48927	0.325237	NA	NA	NA	NA	NA	NA	NA	NA	NA	NA	NA	NA	NA	NA	NA	NA	NA	NA	NA	NA	NA	NA	NA	NA	0.85	0.63	1.14	0.15	0.421325
Carbonic anhydrase 5A, mitochondrial	CA5A	Pass	1.13	1	1.27	0.06	0.0726814	0.0448474	NA	NA	NA	NA	NA	NA	1.11	0.97	1.27	0.07	0.253081	0.127272	NA	NA	NA	NA	NA	NA	NA	NA	NA	NA	NA	NA	NA	NA	NA	NA	NA	NA	NA	NA	NA	NA	NA	NA	1.18	0.96	1.45	0.1	0.22385
C-C motif chemokine 14	CCL14	Pass	1.8	1.38	2.35	0.14	0.000106618	1.42e-05	1.56	1.05	2.32	0.2	0.153684	0.0280828	1.61	1.21	2.16	0.15	0.0092847	0.00123438	1.45	0.95	2.21	0.22	0.33766	0.0844151	NA	NA	NA	NA	NA	NA	NA	NA	NA	NA	NA	NA	NA	NA	NA	NA	NA	NA	2.25	1.41	3.58	0.24	0.00643196
C-C motif chemokine 17	CCL17	Pass	1	0.89	1.12	0.06	0.999586	0.994476	NA	NA	NA	NA	NA	NA	0.98	0.87	1.09	0.06	0.775437	0.681308	NA	NA	NA	NA	NA	NA	NA	NA	NA	NA	NA	NA	NA	NA	NA	NA	NA	NA	NA	NA	NA	NA	NA	NA	0.91	0.76	1.1	0.1	0.491282
C-C motif chemokine 18	CCL18	Pass	1.2	1.06	1.35	0.06	0.00643247	0.00301173	1.17	0.89	1.53	0.14	0.437852	0.253268	1.14	1	1.3	0.07	0.114161	0.0436226	NA	NA	NA	NA	NA	NA	NA	NA	NA	NA	NA	NA	NA	NA	NA	NA	NA	NA	NA	NA	NA	NA	NA	NA	1.19	0.97	1.45	0.1	0.207878
C-C motif chemokine 3	CCL3	Pass	1.29	1.08	1.54	0.09	0.0100383	0.00493213	1.54	1.2	1.97	0.13	0.0397785	0.00077997	1.13	0.93	1.37	0.1	0.365423	0.211227	NA	NA	NA	NA	NA	NA	NA	NA	NA	NA	NA	NA	NA	NA	NA	NA	NA	NA	NA	NA	NA	NA	NA	NA	1.48	1.11	1.97	0.15	0.0283147
C-C motif chemokine 5	CCL5	Pass	0.98	0.9	1.07	0.05	0.69936	0.675105	NA	NA	NA	NA	NA	NA	0.98	0.89	1.07	0.05	0.708431	0.593771	NA	NA	NA	NA	NA	NA	NA	NA	NA	NA	NA	NA	NA	NA	NA	NA	NA	NA	NA	NA	NA	NA	NA	NA	0.96	0.84	1.11	0.07	0.705182
T-cell surface glycoprotein CD4	CD4	Pass	1.52	1.22	1.89	0.11	0.000728378	0.000157799	1.36	0.94	1.98	0.19	0.267894	0.10243	1.44	1.11	1.87	0.13	0.0258694	0.00553275	1.25	0.86	1.81	0.19	0.489978	0.244916	NA	NA	NA	NA	NA	NA	NA	NA	NA	NA	NA	NA	NA	NA	NA	NA	NA	NA	1.82	1.27	2.6	0.18	0.00909754
CD40 ligand	CD40-L	Pass	1.07	0.97	1.18	0.05	0.245591	0.197406	NA	NA	NA	NA	NA	NA	1.04	0.93	1.15	0.05	0.64673	0.519627	NA	NA	NA	NA	NA	NA	NA	NA	NA	NA	NA	NA	NA	NA	NA	NA	NA	NA	NA	NA	NA	NA	NA	NA	1.06	0.9	1.25	0.09	0.64399
Membrane cofactor protein	CD46	Pass	1.1	0.95	1.26	0.07	0.245591	0.19982	NA	NA	NA	NA	NA	NA	0.97	0.84	1.13	0.08	0.78711	0.704189	NA	NA	NA	NA	NA	NA	NA	NA	NA	NA	NA	NA	NA	NA	NA	NA	NA	NA	NA	NA	NA	NA	NA	NA	1	0.81	1.23	0.11	0.989981
CD59 glycoprotein	CD59	Pass	1.45	1.16	1.8	0.11	0.0026329	0.000989241	1.63	1.11	2.39	0.2	0.118866	0.0128188	1.2	0.93	1.55	0.13	0.308718	0.169527	NA	NA	NA	NA	NA	NA	NA	NA	NA	NA	NA	NA	NA	NA	NA	NA	NA	NA	NA	NA	NA	NA	NA	NA	1.23	0.84	1.79	0.19	0.435236
SLAM family member 5	CD84	Pass	1.52	1.18	1.96	0.13	0.00286859	0.00109438	1.64	1.05	2.56	0.23	0.155219	0.0309756	1.36	1.03	1.79	0.14	0.084005	0.0291347	NA	NA	NA	NA	NA	NA	NA	NA	NA	NA	NA	NA	NA	NA	NA	NA	NA	NA	NA	NA	NA	NA	NA	NA	1.85	1.19	2.88	0.22	0.0228317
Cadherin-1	CDH1	Pass	1.24	0.97	1.58	0.13	0.127738	0.0915581	NA	NA	NA	NA	NA	NA	1.08	0.82	1.44	0.15	0.698402	0.580636	NA	NA	NA	NA	NA	NA	NA	NA	NA	NA	NA	NA	NA	NA	NA	NA	NA	NA	NA	NA	NA	NA	NA	NA	1.31	0.86	2	0.22	0.344419
Carcinoembryonic antigenrelated cell adhesion molecule 8	CEACAM8	Pass	1.43	1.24	1.66	0.08	2.01e-05	1.74e-06	1.27	0.97	1.67	0.14	0.24167	0.0852954	1.34	1.13	1.58	0.09	0.00706853	0.000612878	1.2	0.92	1.58	0.14	0.487967	0.182988	NA	NA	NA	NA	NA	NA	NA	NA	NA	NA	NA	NA	NA	NA	NA	NA	NA	NA	1.59	1.23	2.06	0.13	0.00488796
Liver carboxylesterase 1	CES1	Fail	NA	NA	NA	NA	NA	NA	NA	NA	NA	NA	NA	NA	NA	NA	NA	NA	NA	NA	NA	NA	NA	NA	NA	NA	NA	NA	NA	NA	NA	NA	NA	NA	NA	NA	NA	NA	NA	NA	NA	NA	NA	NA	NA	NA	NA	NA	NA
Complement factor H-related protein 5	CFHR5	Pass	1.45	1.16	1.82	0.12	0.00325102	0.00127786	0.89	0.6	1.31	0.2	0.726942	0.542005	1.33	1.05	1.68	0.12	0.0666558	0.019943	NA	NA	NA	NA	NA	NA	NA	NA	NA	NA	NA	NA	NA	NA	NA	NA	NA	NA	NA	NA	NA	NA	NA	NA	1.15	0.78	1.7	0.2	0.629882
Neural cell adhesion molecule L1-like protein	CHL1	Pass	1.48	1.1	2	0.15	0.0191005	0.0100471	1.75	1.09	2.82	0.24	0.126318	0.0198147	1.34	0.97	1.85	0.16	0.16079	0.0721536	NA	NA	NA	NA	NA	NA	NA	NA	NA	NA	NA	NA	NA	NA	NA	NA	NA	NA	NA	NA	NA	NA	NA	NA	1.51	0.92	2.48	0.25	0.218512
Beta-Ala-His dipeptidase	CNDP1	Pass	0.87	0.73	1.03	0.09	0.153183	0.114135	NA	NA	NA	NA	NA	NA	0.85	0.71	1.03	0.1	0.220062	0.106851	NA	NA	NA	NA	NA	NA	NA	NA	NA	NA	NA	NA	NA	NA	NA	NA	NA	NA	NA	NA	NA	NA	NA	NA	0.58	0.42	0.81	0.17	0.00963981
NA	COL18A1	Pass	1.66	1.3	2.12	0.12	0.0002869	4.31e-05	1.44	0.99	2.1	0.19	0.187655	0.0560823	1.4	1.07	1.82	0.14	0.0511385	0.0144843	NA	NA	NA	NA	NA	NA	NA	NA	NA	NA	NA	NA	NA	NA	NA	NA	NA	NA	NA	NA	NA	NA	NA	NA	1.98	1.31	3.01	0.21	0.00963981
Cartilage oligomeric matrix protein	COMP	Pass	1.17	0.94	1.47	0.12	0.214008	0.165763	NA	NA	NA	NA	NA	NA	1.07	0.84	1.36	0.12	0.698402	0.581329	NA	NA	NA	NA	NA	NA	NA	NA	NA	NA	NA	NA	NA	NA	NA	NA	NA	NA	NA	NA	NA	NA	NA	NA	1.1	0.75	1.63	0.2	0.714466
Complement receptor type 2	CR2	Pass	1.22	0.99	1.5	0.11	0.0896574	0.0585623	NA	NA	NA	NA	NA	NA	1.14	0.92	1.41	0.11	0.390998	0.237311	NA	NA	NA	NA	NA	NA	NA	NA	NA	NA	NA	NA	NA	NA	NA	NA	NA	NA	NA	NA	NA	NA	NA	NA	1.36	0.95	1.94	0.18	0.207878
Cartilage acidic protein 1	CRTAC1	Pass	0.98	0.78	1.22	0.11	0.843087	0.83334	NA	NA	NA	NA	NA	NA	0.88	0.69	1.11	0.12	0.430285	0.273592	NA	NA	NA	NA	NA	NA	NA	NA	NA	NA	NA	NA	NA	NA	NA	NA	NA	NA	NA	NA	NA	NA	NA	NA	0.78	0.53	1.14	0.2	0.329837
Cystatin-C	CST3	Pass	1.33	1.05	1.7	0.12	0.034414	0.0200832	1.71	1.17	2.51	0.19	0.0712167	0.00577748	1.13	0.85	1.51	0.15	0.544771	0.391111	NA	NA	NA	NA	NA	NA	NA	NA	NA	NA	NA	NA	NA	NA	NA	NA	NA	NA	NA	NA	NA	NA	NA	NA	1.34	0.85	2.12	0.23	0.341672
Chymotrypsin C	CTRC	Pass	0.92	0.81	1.05	0.07	0.27141	0.224345	NA	NA	NA	NA	NA	NA	0.88	0.77	1.01	0.07	0.145264	0.0610162	NA	NA	NA	NA	NA	NA	NA	NA	NA	NA	NA	NA	NA	NA	NA	NA	NA	NA	NA	NA	NA	NA	NA	NA	0.8	0.64	1	0.11	0.128416
Cathepsin L1	CTSL1	Pass	2.03	1.59	2.58	0.12	7.33e-07	8.47e-09	1.42	0.96	2.1	0.2	0.224382	0.0750455	1.87	1.42	2.46	0.14	0.000461672	8.01e-06	1.23	0.83	1.82	0.2	0.495912	0.309945	NA	NA	NA	NA	NA	NA	NA	NA	NA	NA	NA	NA	NA	NA	NA	NA	NA	NA	2.23	1.46	3.39	0.21	0.00340684
C-X-C motif chemokine 1	CXCL1	Pass	1.02	0.92	1.13	0.05	0.723118	0.702219	NA	NA	NA	NA	NA	NA	1.01	0.9	1.14	0.06	0.872864	0.822409	NA	NA	NA	NA	NA	NA	NA	NA	NA	NA	NA	NA	NA	NA	NA	NA	NA	NA	NA	NA	NA	NA	NA	NA	0.94	0.78	1.14	0.1	0.652588
Decorin	DCN	Pass	2.21	1.65	2.95	0.15	3.59e-06	8.31e-08	1.07	0.68	1.68	0.23	0.837118	0.77936	1.8	1.28	2.53	0.17	0.00773815	0.000715667	1.04	0.64	1.67	0.24	0.919915	0.881586	NA	NA	NA	NA	NA	NA	NA	NA	NA	NA	NA	NA	NA	NA	NA	NA	NA	NA	2.33	1.34	4.03	0.28	0.0135141
2,4-dienoyl-CoA reductase, mitochondrial	DECR1	Pass	1.08	1	1.18	0.04	0.0970831	0.0650962	NA	NA	NA	NA	NA	NA	1.02	0.93	1.13	0.05	0.723537	0.623162	NA	NA	NA	NA	NA	NA	NA	NA	NA	NA	NA	NA	NA	NA	NA	NA	NA	NA	NA	NA	NA	NA	NA	NA	1.02	0.87	1.19	0.08	0.890702
Neutrophil defensin 1	DEFA1	Fail	NA	NA	NA	NA	NA	NA	NA	NA	NA	NA	NA	NA	NA	NA	NA	NA	NA	NA	NA	NA	NA	NA	NA	NA	NA	NA	NA	NA	NA	NA	NA	NA	NA	NA	NA	NA	NA	NA	NA	NA	NA	NA	NA	NA	NA	NA	NA
Dickkopf-related protein 1	Dkk-1	Pass	1.2	0.99	1.46	0.1	0.098472	0.0665967	NA	NA	NA	NA	NA	NA	1.15	0.93	1.42	0.11	0.357494	0.203193	NA	NA	NA	NA	NA	NA	NA	NA	NA	NA	NA	NA	NA	NA	NA	NA	NA	NA	NA	NA	NA	NA	NA	NA	1.27	0.91	1.77	0.17	0.294222
Dipeptidyl peptidase 4	DPP4	Pass	1.15	0.86	1.53	0.15	0.402927	0.349359	NA	NA	NA	NA	NA	NA	1.05	0.77	1.43	0.16	0.803283	0.738765	NA	NA	NA	NA	NA	NA	NA	NA	NA	NA	NA	NA	NA	NA	NA	NA	NA	NA	NA	NA	NA	NA	NA	NA	1.19	0.73	1.94	0.25	0.633373
EGF-containing fibulin-like extracellular matrix protein 1	EFEMP1	Pass	1.66	1.35	2.05	0.11	2.01e-05	1.55e-06	1.49	1.02	2.18	0.19	0.164366	0.0413893	1.49	1.18	1.89	0.12	0.00791211	0.000800023	1.35	0.9	2.01	0.21	0.417427	0.147839	NA	NA	NA	NA	NA	NA	NA	NA	NA	NA	NA	NA	NA	NA	NA	NA	NA	NA	1.72	1.2	2.46	0.18	0.0143067
Endoglin	ENG	Pass	1.44	1.11	1.86	0.13	0.010778	0.00542015	1.47	0.72	3	0.36	0.473142	0.290813	1.13	0.85	1.5	0.14	0.538755	0.383046	NA	NA	NA	NA	NA	NA	NA	NA	NA	NA	NA	NA	NA	NA	NA	NA	NA	NA	NA	NA	NA	NA	NA	NA	1.32	0.88	1.97	0.21	0.313469
Coagulation factor XI	F11	Pass	1.15	0.84	1.58	0.16	0.435132	0.389858	NA	NA	NA	NA	NA	NA	1.23	0.88	1.72	0.17	0.390184	0.234561	NA	NA	NA	NA	NA	NA	NA	NA	NA	NA	NA	NA	NA	NA	NA	NA	NA	NA	NA	NA	NA	NA	NA	NA	0.77	0.45	1.31	0.27	0.491282
Coagulation factor VII	F7	Pass	1.04	0.81	1.34	0.13	0.783186	0.769605	NA	NA	NA	NA	NA	NA	0.93	0.71	1.22	0.14	0.715136	0.603525	NA	NA	NA	NA	NA	NA	NA	NA	NA	NA	NA	NA	NA	NA	NA	NA	NA	NA	NA	NA	NA	NA	NA	NA	0.67	0.43	1.04	0.23	0.177179
Fatty acid-binding protein, intestinal	FABP2	Pass	1.18	1	1.4	0.09	0.0789938	0.0502273	NA	NA	NA	NA	NA	NA	1.1	0.91	1.32	0.1	0.491264	0.337922	NA	NA	NA	NA	NA	NA	NA	NA	NA	NA	NA	NA	NA	NA	NA	NA	NA	NA	NA	NA	NA	NA	NA	NA	1.09	0.81	1.45	0.15	0.687233
Prolyl endopeptidase FAP	FAP	Fail	NA	NA	NA	NA	NA	NA	NA	NA	NA	NA	NA	NA	NA	NA	NA	NA	NA	NA	NA	NA	NA	NA	NA	NA	NA	NA	NA	NA	NA	NA	NA	NA	NA	NA	NA	NA	NA	NA	NA	NA	NA	NA	NA	NA	NA	NA	NA
NA	FCGR2A	Pass	1.17	0.97	1.41	0.09	0.131512	0.0950234	NA	NA	NA	NA	NA	NA	1.05	0.87	1.26	0.09	0.718614	0.610614	NA	NA	NA	NA	NA	NA	NA	NA	NA	NA	NA	NA	NA	NA	NA	NA	NA	NA	NA	NA	NA	NA	NA	NA	1.1	0.83	1.45	0.14	0.644995
Low affinity immunoglobulin gamma Fc region receptor III-B	FCGR3B	Pass	1.28	1.03	1.59	0.11	0.0439261	0.0258986	1.01	0.72	1.44	0.18	0.966158	0.937742	1.08	0.86	1.34	0.11	0.641991	0.512109	NA	NA	NA	NA	NA	NA	NA	NA	NA	NA	NA	NA	NA	NA	NA	NA	NA	NA	NA	NA	NA	NA	NA	NA	1.31	0.92	1.85	0.18	0.245975
Ficolin-2	FCN2	Pass	1.17	0.98	1.38	0.09	0.107665	0.0746808	NA	NA	NA	NA	NA	NA	1.05	0.88	1.26	0.09	0.698402	0.579338	NA	NA	NA	NA	NA	NA	NA	NA	NA	NA	NA	NA	NA	NA	NA	NA	NA	NA	NA	NA	NA	NA	NA	NA	0.95	0.73	1.26	0.14	0.804257
Fetuin-B	FETUB	Pass	0.94	0.77	1.14	0.1	0.548006	0.509994	NA	NA	NA	NA	NA	NA	0.97	0.8	1.19	0.1	0.842609	0.789033	NA	NA	NA	NA	NA	NA	NA	NA	NA	NA	NA	NA	NA	NA	NA	NA	NA	NA	NA	NA	NA	NA	NA	NA	0.93	0.68	1.27	0.16	0.734393
Fibroblast growth factor 21	FGF-21	Pass	1.08	1	1.18	0.04	0.09129	0.0606841	NA	NA	NA	NA	NA	NA	1.04	0.95	1.14	0.04	0.525257	0.367376	NA	NA	NA	NA	NA	NA	NA	NA	NA	NA	NA	NA	NA	NA	NA	NA	NA	NA	NA	NA	NA	NA	NA	NA	1.1	0.96	1.26	0.07	0.31562
Fibroblast growth factor 23	FGF-23	Pass	1.19	1.09	1.29	0.04	0.00028719	4.54e-05	1.18	1.06	1.32	0.06	0.0557284	0.00273179	1.21	1.1	1.33	0.05	0.00326059	0.000139831	1.21	1.07	1.35	0.06	0.070165	0.00146177	1.21	1.06	1.39	0.07	0.0199493	0.00608745	1.27	1.1	1.47	0.07	0.0063296	0.000930739	1.17	0.99	1.37	0.08	0.112622	0.0625678	1.33	1.13	1.56	0.08	0.00488796
Follistatin	FS	Pass	1.45	1.16	1.8	0.11	0.00251029	0.000899641	0.85	0.6	1.21	0.18	0.576435	0.372987	1.36	1.08	1.71	0.12	0.0333051	0.00808564	0.82	0.57	1.17	0.18	0.489978	0.265405	NA	NA	NA	NA	NA	NA	NA	NA	NA	NA	NA	NA	NA	NA	NA	NA	NA	NA	1.53	1.06	2.23	0.19	0.0743648
Galectin-9	Gal-9	Pass	2.26	1.63	3.14	0.17	2.01e-05	1.19e-06	1.45	0.88	2.39	0.25	0.333212	0.140472	1.89	1.3	2.75	0.19	0.00791211	0.000823226	1.37	0.83	2.26	0.26	0.489978	0.219461	NA	NA	NA	NA	NA	NA	NA	NA	NA	NA	NA	NA	NA	NA	NA	NA	NA	NA	3.03	1.65	5.55	0.31	0.00488796
Growth arrest-specific protein 6	GAS6	Pass	1.44	1.09	1.89	0.14	0.0175165	0.00911262	1.58	1.02	2.44	0.22	0.164366	0.0417149	1.3	0.97	1.74	0.15	0.161418	0.0774432	NA	NA	NA	NA	NA	NA	NA	NA	NA	NA	NA	NA	NA	NA	NA	NA	NA	NA	NA	NA	NA	NA	NA	NA	1.54	0.98	2.42	0.23	0.149831
Growth/differentiation factor 2	GDF-2	Pass	1.07	0.89	1.28	0.09	0.509637	0.468395	NA	NA	NA	NA	NA	NA	1.09	0.9	1.32	0.1	0.544771	0.395337	NA	NA	NA	NA	NA	NA	NA	NA	NA	NA	NA	NA	NA	NA	NA	NA	NA	NA	NA	NA	NA	NA	NA	NA	1.14	0.84	1.54	0.15	0.562947
Growth hormone	GH	Pass	1.05	0.98	1.13	0.04	0.215646	0.168279	NA	NA	NA	NA	NA	NA	1.04	0.96	1.12	0.04	0.491015	0.332074	NA	NA	NA	NA	NA	NA	NA	NA	NA	NA	NA	NA	NA	NA	NA	NA	NA	NA	NA	NA	NA	NA	NA	NA	1.03	0.91	1.17	0.06	0.718134
Gastric intrinsic factor	GIF	Pass	1.09	0.99	1.2	0.05	0.120554	0.0850153	NA	NA	NA	NA	NA	NA	1.07	0.96	1.19	0.05	0.357494	0.204578	NA	NA	NA	NA	NA	NA	NA	NA	NA	NA	NA	NA	NA	NA	NA	NA	NA	NA	NA	NA	NA	NA	NA	NA	1.15	0.97	1.36	0.09	0.22385
Lactoylglutathione lyase	GLO1	Pass	1.23	1.08	1.4	0.07	0.00540897	0.00231366	1.21	0.99	1.47	0.1	0.187655	0.0588274	1.22	1.06	1.39	0.07	0.0204363	0.00425263	1.21	0.99	1.48	0.1	0.292574	0.060953	NA	NA	NA	NA	NA	NA	NA	NA	NA	NA	NA	NA	NA	NA	NA	NA	NA	NA	1.13	0.91	1.42	0.11	0.421325
Granulysin	GNLY	Pass	1.06	0.94	1.19	0.06	0.415888	0.363	NA	NA	NA	NA	NA	NA	0.91	0.79	1.04	0.07	0.294953	0.15695	NA	NA	NA	NA	NA	NA	NA	NA	NA	NA	NA	NA	NA	NA	NA	NA	NA	NA	NA	NA	NA	NA	NA	NA	0.96	0.8	1.15	0.09	0.734393
Platelet glycoprotein Ib alpha chain	GP1BA	Pass	1.06	0.93	1.21	0.07	0.41659	0.366021	NA	NA	NA	NA	NA	NA	1.01	0.88	1.16	0.07	0.912227	0.870044	NA	NA	NA	NA	NA	NA	NA	NA	NA	NA	NA	NA	NA	NA	NA	NA	NA	NA	NA	NA	NA	NA	NA	NA	1	0.81	1.23	0.11	0.992138
Gastrotropin	GT	Pass	1.17	1.01	1.36	0.08	0.0671633	0.0403756	NA	NA	NA	NA	NA	NA	1.09	0.92	1.29	0.09	0.491015	0.329499	NA	NA	NA	NA	NA	NA	NA	NA	NA	NA	NA	NA	NA	NA	NA	NA	NA	NA	NA	NA	NA	NA	NA	NA	1.18	0.93	1.5	0.12	0.310301
Hydroxyacid oxidase 1	HAOX1	Pass	1.08	1	1.16	0.04	0.0897243	0.0591247	NA	NA	NA	NA	NA	NA	1.09	1	1.18	0.04	0.114161	0.0442126	NA	NA	NA	NA	NA	NA	NA	NA	NA	NA	NA	NA	NA	NA	NA	NA	NA	NA	NA	NA	NA	NA	NA	NA	1.11	0.98	1.25	0.06	0.22385
Proheparin-binding EGF-like growth factor	HB-EGF	Pass	1.28	1.08	1.52	0.09	0.0100383	0.00488397	1.28	0.89	1.86	0.19	0.382278	0.187391	1.21	1.01	1.46	0.09	0.105803	0.0385295	NA	NA	NA	NA	NA	NA	NA	NA	NA	NA	NA	NA	NA	NA	NA	NA	NA	NA	NA	NA	NA	NA	NA	NA	1.29	0.96	1.73	0.15	0.204933
Heme oxygenase 1	HO-1	Pass	1.66	1.33	2.05	0.11	4.31e-05	4.48e-06	1.24	0.82	1.88	0.21	0.477912	0.299867	1.49	1.17	1.89	0.12	0.00907863	0.00115451	1.27	0.84	1.93	0.21	0.489978	0.252349	NA	NA	NA	NA	NA	NA	NA	NA	NA	NA	NA	NA	NA	NA	NA	NA	NA	NA	1.7	1.18	2.47	0.19	0.0203404
Osteoclast-associated immunoglobulin-like receptor	hOSCAR	Pass	2.37	1.67	3.38	0.18	2.01e-05	1.7e-06	1.11	0.66	1.87	0.27	0.81543	0.700878	2.03	1.35	3.05	0.21	0.00706853	0.000605468	1.07	0.63	1.82	0.27	0.90236	0.802616	NA	NA	NA	NA	NA	NA	NA	NA	NA	NA	NA	NA	NA	NA	NA	NA	NA	NA	3.92	1.98	7.79	0.35	0.00231494
Heat shock 27 kDa protein	HSP 27	Pass	1.69	1.28	2.25	0.14	0.00100752	0.000266972	1.1	0.61	1.97	0.3	0.837118	0.759472	1.43	1.03	2.01	0.17	0.0961754	0.0344675	NA	NA	NA	NA	NA	NA	NA	NA	NA	NA	NA	NA	NA	NA	NA	NA	NA	NA	NA	NA	NA	NA	NA	NA	1.25	0.74	2.1	0.27	0.562667
Intercellular adhesion molecule 1	ICAM1	Pass	1.33	1.01	1.75	0.14	0.0726814	0.0449532	NA	NA	NA	NA	NA	NA	1.3	0.97	1.74	0.15	0.161418	0.077	NA	NA	NA	NA	NA	NA	NA	NA	NA	NA	NA	NA	NA	NA	NA	NA	NA	NA	NA	NA	NA	NA	NA	NA	1.61	1.01	2.56	0.24	0.124465
Intercellular adhesion molecule 3	ICAM3	Pass	1.16	0.97	1.38	0.09	0.153318	0.11521	NA	NA	NA	NA	NA	NA	0.93	0.76	1.14	0.1	0.639869	0.494679	NA	NA	NA	NA	NA	NA	NA	NA	NA	NA	NA	NA	NA	NA	NA	NA	NA	NA	NA	NA	NA	NA	NA	NA	0.99	0.75	1.31	0.14	0.988487
Alpha-L-iduronidase	IDUA	Pass	1.16	0.95	1.43	0.11	0.194537	0.148433	NA	NA	NA	NA	NA	NA	1.08	0.87	1.34	0.11	0.639869	0.490825	NA	NA	NA	NA	NA	NA	NA	NA	NA	NA	NA	NA	NA	NA	NA	NA	NA	NA	NA	NA	NA	NA	NA	NA	1.27	0.89	1.81	0.18	0.321642
Insulin-like growth factor-binding protein 3	IGFBP3	Pass	1.1	0.88	1.39	0.12	0.450539	0.4075	NA	NA	NA	NA	NA	NA	1.17	0.92	1.49	0.12	0.336504	0.188676	NA	NA	NA	NA	NA	NA	NA	NA	NA	NA	NA	NA	NA	NA	NA	NA	NA	NA	NA	NA	NA	NA	NA	NA	1.42	0.94	2.15	0.21	0.208353
Insulin-like growth factor-binding protein 6	IGFBP6	Pass	1.27	1	1.6	0.12	0.0800983	0.0518254	NA	NA	NA	NA	NA	NA	1.01	0.74	1.38	0.16	0.947582	0.925672	NA	NA	NA	NA	NA	NA	NA	NA	NA	NA	NA	NA	NA	NA	NA	NA	NA	NA	NA	NA	NA	NA	NA	NA	0.98	0.6	1.62	0.25	0.988487
Low affinity immunoglobulin gamma Fc region receptor II-b	IgG Fc receptor II-b	Pass	1.06	0.93	1.22	0.07	0.421679	0.37293	NA	NA	NA	NA	NA	NA	1.07	0.93	1.23	0.07	0.522249	0.362254	NA	NA	NA	NA	NA	NA	NA	NA	NA	NA	NA	NA	NA	NA	NA	NA	NA	NA	NA	NA	NA	NA	NA	NA	1.1	0.88	1.38	0.11	0.562947
Ig lambda-2 chain C regions	IGLC2	Pass	1.21	0.98	1.5	0.11	0.107665	0.074111	NA	NA	NA	NA	NA	NA	1.04	0.82	1.33	0.12	0.79395	0.72511	NA	NA	NA	NA	NA	NA	NA	NA	NA	NA	NA	NA	NA	NA	NA	NA	NA	NA	NA	NA	NA	NA	NA	NA	1.07	0.72	1.59	0.2	0.804257
Pro-interleukin-16	IL16	Pass	1.62	1.31	2	0.11	6.19e-05	7.16e-06	1.46	1.02	2.09	0.18	0.164366	0.0361135	1.38	1.08	1.77	0.13	0.0411163	0.0109327	1.45	1.01	2.06	0.18	0.224906	0.0416739	1.39	0.96	2.01	0.19	0.109571	0.085222	1.5	1.08	2.09	0.17	0.027732	0.0154067	1.07	0.72	1.58	0.2	0.750692	0.750692	1.79	1.22	2.62	0.2	0.0141684
Interleukin-17D	IL-17D	Pass	1.52	1.19	1.95	0.13	0.00263234	0.000958598	1.44	1.06	1.96	0.16	0.126318	0.0193954	1.32	0.98	1.78	0.15	0.157334	0.0691178	NA	NA	NA	NA	NA	NA	NA	NA	NA	NA	NA	NA	NA	NA	NA	NA	NA	NA	NA	NA	NA	NA	NA	NA	1.45	0.93	2.26	0.23	0.209911
NA	IL18	Pass	1.38	1.16	1.65	0.09	0.00125789	0.000349011	0.98	0.74	1.3	0.14	0.927381	0.891013	1.26	1.04	1.53	0.1	0.0666558	0.0200353	NA	NA	NA	NA	NA	NA	NA	NA	NA	NA	NA	NA	NA	NA	NA	NA	NA	NA	NA	NA	NA	NA	NA	NA	1.62	1.19	2.2	0.16	0.0125521
Interleukin-1 receptor antagonist protein	IL-1ra	Pass	1.18	1.01	1.37	0.08	0.0594616	0.035402	NA	NA	NA	NA	NA	NA	1.11	0.93	1.31	0.09	0.403135	0.251668	NA	NA	NA	NA	NA	NA	NA	NA	NA	NA	NA	NA	NA	NA	NA	NA	NA	NA	NA	NA	NA	NA	NA	NA	1.29	0.99	1.68	0.14	0.149831
Interleukin-1 receptor-like 2	IL1RL2	Pass	1.09	0.86	1.39	0.12	0.502874	0.459272	NA	NA	NA	NA	NA	NA	1.02	0.79	1.32	0.13	0.91931	0.887426	NA	NA	NA	NA	NA	NA	NA	NA	NA	NA	NA	NA	NA	NA	NA	NA	NA	NA	NA	NA	NA	NA	NA	NA	1.29	0.85	1.96	0.21	0.366616
Interleukin-27	IL-27	Pass	1.75	1.4	2.2	0.12	2.01e-05	1.28e-06	1.52	1.07	2.14	0.18	0.126318	0.0184008	1.61	1.26	2.05	0.13	0.00326059	0.000150779	1.43	1.01	2.02	0.18	0.224906	0.0421699	1.64	1.16	2.32	0.18	0.0199493	0.00561909	1.63	1.21	2.19	0.15	0.0063296	0.00140658	1.82	1.23	2.7	0.2	0.00878532	0.00292844	2.26	1.54	3.34	0.2	0.00139419
Interleukin-4 receptor subunit alpha	IL-4RA	Pass	1.48	1.19	1.85	0.11	0.00171925	0.000556519	1.22	0.89	1.67	0.16	0.403964	0.219128	1.43	1.12	1.82	0.12	0.0195091	0.00383417	1.18	0.86	1.63	0.16	0.495912	0.303362	NA	NA	NA	NA	NA	NA	NA	NA	NA	NA	NA	NA	NA	NA	NA	NA	NA	NA	1.55	1.05	2.28	0.2	0.07837
Interleukin-6	IL6	Pass	1.29	1.14	1.45	0.06	0.000343707	5.76e-05	1.13	1	1.29	0.07	0.187655	0.0588721	1.23	1.07	1.4	0.07	0.0151037	0.00282885	1.08	0.94	1.25	0.07	0.489978	0.247962	NA	NA	NA	NA	NA	NA	NA	NA	NA	NA	NA	NA	NA	NA	NA	NA	NA	NA	1.27	1.03	1.56	0.11	0.0770064
Interleukin-7 receptor subunit alpha	IL7R	Pass	1.23	0.98	1.53	0.11	0.102293	0.0697722	NA	NA	NA	NA	NA	NA	1.01	0.79	1.28	0.12	0.962251	0.945565	NA	NA	NA	NA	NA	NA	NA	NA	NA	NA	NA	NA	NA	NA	NA	NA	NA	NA	NA	NA	NA	NA	NA	NA	1.12	0.77	1.64	0.19	0.673446
Integrin alpha-M	ITGAM	Fail	NA	NA	NA	NA	NA	NA	NA	NA	NA	NA	NA	NA	NA	NA	NA	NA	NA	NA	NA	NA	NA	NA	NA	NA	NA	NA	NA	NA	NA	NA	NA	NA	NA	NA	NA	NA	NA	NA	NA	NA	NA	NA	NA	NA	NA	NA	NA
Melusin	ITGB1BP2	Pass	1.04	0.95	1.15	0.05	0.450539	0.408871	NA	NA	NA	NA	NA	NA	1.02	0.92	1.13	0.05	0.760841	0.659688	NA	NA	NA	NA	NA	NA	NA	NA	NA	NA	NA	NA	NA	NA	NA	NA	NA	NA	NA	NA	NA	NA	NA	NA	0.96	0.81	1.14	0.09	0.734393
Kidney Injury Molecule	KIM1	Pass	1.22	1.09	1.36	0.06	0.00152751	0.000485624	1.07	0.91	1.25	0.08	0.613222	0.414826	1.26	1.12	1.42	0.06	0.00326059	0.000123181	1.07	0.91	1.26	0.08	0.5941	0.401792	NA	NA	NA	NA	NA	NA	NA	NA	NA	NA	NA	NA	NA	NA	NA	NA	NA	NA	1.08	0.89	1.32	0.1	0.568295
Mast/stem cell growth factor receptor Kit	KIT	Pass	1.18	0.88	1.59	0.15	0.319595	0.269716	NA	NA	NA	NA	NA	NA	0.95	0.68	1.32	0.17	0.804011	0.748241	NA	NA	NA	NA	NA	NA	NA	NA	NA	NA	NA	NA	NA	NA	NA	NA	NA	NA	NA	NA	NA	NA	NA	NA	1.18	0.69	2.02	0.27	0.654745
Neutrophil gelatinase-associated lipocalin	LCN2	Fail	NA	NA	NA	NA	NA	NA	NA	NA	NA	NA	NA	NA	NA	NA	NA	NA	NA	NA	NA	NA	NA	NA	NA	NA	NA	NA	NA	NA	NA	NA	NA	NA	NA	NA	NA	NA	NA	NA	NA	NA	NA	NA	NA	NA	NA	NA	NA
Leptin	LEP	Pass	1.02	0.93	1.13	0.05	0.674636	0.647338	NA	NA	NA	NA	NA	NA	1.02	0.91	1.14	0.06	0.78711	0.708037	NA	NA	NA	NA	NA	NA	NA	NA	NA	NA	NA	NA	NA	NA	NA	NA	NA	NA	NA	NA	NA	NA	NA	NA	1.05	0.88	1.27	0.09	0.687233
Leukocyte immunoglobulin-like receptor subfamily B member 1	LILRB1	Pass	1.42	1.12	1.8	0.12	0.00786076	0.00372591	1.32	0.83	2.12	0.24	0.431074	0.240894	1.16	0.9	1.49	0.13	0.410757	0.258801	NA	NA	NA	NA	NA	NA	NA	NA	NA	NA	NA	NA	NA	NA	NA	NA	NA	NA	NA	NA	NA	NA	NA	NA	1.41	0.99	2.01	0.18	0.13689
Leukocyte immunoglobulin-like receptor subfamily B member 2	LILRB2	Pass	1.2	1.05	1.36	0.06	0.010778	0.0053914	1.46	0.99	2.16	0.2	0.187655	0.057499	1.04	0.91	1.2	0.07	0.655802	0.530707	NA	NA	NA	NA	NA	NA	NA	NA	NA	NA	NA	NA	NA	NA	NA	NA	NA	NA	NA	NA	NA	NA	NA	NA	1.07	0.88	1.29	0.1	0.643767
Leukocyte immunoglobulin-like receptor subfamily B member 5	LILRB5	Pass	0.97	0.82	1.14	0.08	0.730108	0.713227	NA	NA	NA	NA	NA	NA	0.98	0.83	1.16	0.08	0.873137	0.827714	NA	NA	NA	NA	NA	NA	NA	NA	NA	NA	NA	NA	NA	NA	NA	NA	NA	NA	NA	NA	NA	NA	NA	NA	0.95	0.73	1.25	0.14	0.804257
Lectin-like oxidized LDL receptor 1	LOX-1	Pass	1.34	1.18	1.52	0.06	3.49e-05	3.43e-06	1.38	1.01	1.89	0.16	0.164366	0.0418972	1.19	1.02	1.38	0.08	0.0763131	0.0242614	NA	NA	NA	NA	NA	NA	NA	NA	NA	NA	NA	NA	NA	NA	NA	NA	NA	NA	NA	NA	NA	NA	NA	NA	1.41	1.13	1.76	0.11	0.0135141
Lipoprotein lipase	LPL	Pass	1.47	1.14	1.89	0.13	0.00643247	0.00299111	1	0.64	1.54	0.22	0.986832	0.986832	1.31	0.99	1.75	0.15	0.145264	0.062123	NA	NA	NA	NA	NA	NA	NA	NA	NA	NA	NA	NA	NA	NA	NA	NA	NA	NA	NA	NA	NA	NA	NA	NA	1.45	0.91	2.32	0.24	0.228388
Latent-transforming growth factor beta-binding protein 2	LTBP2	Fail	NA	NA	NA	NA	NA	NA	NA	NA	NA	NA	NA	NA	NA	NA	NA	NA	NA	NA	NA	NA	NA	NA	NA	NA	NA	NA	NA	NA	NA	NA	NA	NA	NA	NA	NA	NA	NA	NA	NA	NA	NA	NA	NA	NA	NA	NA	NA
Lymphatic vessel endothelial hyaluronic acid receptor 1	LYVE1	Pass	1.45	1.07	1.95	0.15	0.027975	0.0152003	1.36	0.91	2.05	0.21	0.333212	0.138003	1.49	1.09	2.03	0.16	0.0457405	0.0124266	1.25	0.82	1.89	0.21	0.495912	0.304039	NA	NA	NA	NA	NA	NA	NA	NA	NA	NA	NA	NA	NA	NA	NA	NA	NA	NA	2.28	1.38	3.76	0.26	0.00963981
Macrophage receptor MARCO	MARCO	Pass	1.81	1.32	2.47	0.16	0.000884805	0.000199465	1.09	0.63	1.87	0.28	0.837118	0.76504	1.45	1.03	2.04	0.17	0.0918329	0.0323804	NA	NA	NA	NA	NA	NA	NA	NA	NA	NA	NA	NA	NA	NA	NA	NA	NA	NA	NA	NA	NA	NA	NA	NA	2.43	1.38	4.29	0.29	0.0125521
Mannose-binding protein C	MBL2	Pass	1.06	0.95	1.19	0.06	0.345148	0.293276	NA	NA	NA	NA	NA	NA	1.03	0.92	1.16	0.06	0.69512	0.566543	NA	NA	NA	NA	NA	NA	NA	NA	NA	NA	NA	NA	NA	NA	NA	NA	NA	NA	NA	NA	NA	NA	NA	NA	1.09	0.9	1.33	0.1	0.524492
Multiple epidermal growth factor-like domains protein 9	MEGF9	Pass	1.42	1.11	1.82	0.13	0.0111254	0.00565915	1.32	0.82	2.13	0.24	0.437562	0.248809	1.12	0.87	1.45	0.13	0.538755	0.38025	NA	NA	NA	NA	NA	NA	NA	NA	NA	NA	NA	NA	NA	NA	NA	NA	NA	NA	NA	NA	NA	NA	NA	NA	1.12	0.76	1.64	0.19	0.675818
Tyrosine-protein kinase Mer	MERTK	Pass	1.75	1.39	2.21	0.12	2.01e-05	1.7e-06	1.05	0.78	1.42	0.15	0.837118	0.733696	1.58	1.23	2.02	0.13	0.00519573	0.000324137	0.96	0.71	1.3	0.16	0.90236	0.791439	NA	NA	NA	NA	NA	NA	NA	NA	NA	NA	NA	NA	NA	NA	NA	NA	NA	NA	1.83	1.22	2.74	0.21	0.0160951
Hepatocyte growth factor receptor	MET	Pass	2.28	1.52	3.42	0.21	0.00040282	6.99e-05	1.22	0.64	2.3	0.33	0.726942	0.54877	2.08	1.34	3.24	0.23	0.00907863	0.00111481	1	0.53	1.89	0.32	0.987766	0.987766	NA	NA	NA	NA	NA	NA	NA	NA	NA	NA	NA	NA	NA	NA	NA	NA	NA	NA	2.46	1.23	4.92	0.35	0.0378077
Microfibrillar-associated protein 5	MFAP5	Pass	1.22	0.95	1.56	0.13	0.162693	0.123195	NA	NA	NA	NA	NA	NA	1	0.76	1.33	0.14	0.986102	0.981225	NA	NA	NA	NA	NA	NA	NA	NA	NA	NA	NA	NA	NA	NA	NA	NA	NA	NA	NA	NA	NA	NA	NA	NA	1	0.64	1.55	0.22	0.998378
NA	MMP12	Pass	1.12	0.98	1.29	0.07	0.141063	0.10274	NA	NA	NA	NA	NA	NA	0.94	0.81	1.09	0.08	0.544771	0.399918	NA	NA	NA	NA	NA	NA	NA	NA	NA	NA	NA	NA	NA	NA	NA	NA	NA	NA	NA	NA	NA	NA	NA	NA	0.99	0.78	1.27	0.12	0.989981
NA	MMP7	Pass	1.26	1	1.59	0.12	0.0740472	0.0464705	NA	NA	NA	NA	NA	NA	1.25	0.98	1.59	0.12	0.16079	0.0724948	NA	NA	NA	NA	NA	NA	NA	NA	NA	NA	NA	NA	NA	NA	NA	NA	NA	NA	NA	NA	NA	NA	NA	NA	1.13	0.79	1.6	0.18	0.64399
Neural cell adhesion molecule 1	NCAM1	Pass	1.77	1.29	2.44	0.16	0.00149499	0.000451319	1.69	1.07	2.65	0.23	0.13878	0.0231301	1.47	1.04	2.07	0.17	0.0824624	0.0279653	NA	NA	NA	NA	NA	NA	NA	NA	NA	NA	NA	NA	NA	NA	NA	NA	NA	NA	NA	NA	NA	NA	NA	NA	1.38	0.79	2.4	0.28	0.405592
NF-kappa-B essential modulator	NEMO	Pass	1.07	0.97	1.18	0.05	0.222487	0.176025	NA	NA	NA	NA	NA	NA	1.04	0.93	1.15	0.05	0.639869	0.495621	NA	NA	NA	NA	NA	NA	NA	NA	NA	NA	NA	NA	NA	NA	NA	NA	NA	NA	NA	NA	NA	NA	NA	NA	0.98	0.83	1.17	0.09	0.890702
Nidogen-1	NID1	Pass	1.28	1.08	1.51	0.09	0.00861178	0.00413166	1.11	0.71	1.71	0.22	0.801666	0.650385	1.15	0.96	1.37	0.09	0.27049	0.139154	NA	NA	NA	NA	NA	NA	NA	NA	NA	NA	NA	NA	NA	NA	NA	NA	NA	NA	NA	NA	NA	NA	NA	NA	1.12	0.85	1.48	0.14	0.562947
Neurogenic locus notch homolog protein 1	NOTCH1	Pass	1.64	1.12	2.4	0.2	0.0219421	0.0116686	1.5	0.79	2.86	0.33	0.403964	0.21819	1.19	0.79	1.79	0.21	0.546485	0.404335	NA	NA	NA	NA	NA	NA	NA	NA	NA	NA	NA	NA	NA	NA	NA	NA	NA	NA	NA	NA	NA	NA	NA	NA	1.4	0.73	2.69	0.33	0.461968
Neuropilin-1	NRP1	Pass	2.36	1.54	3.63	0.22	0.000432588	8.5e-05	1.85	0.98	3.51	0.33	0.187655	0.0583081	2.05	1.28	3.28	0.24	0.0151037	0.00288105	1.46	0.75	2.85	0.34	0.489978	0.263606	NA	NA	NA	NA	NA	NA	NA	NA	NA	NA	NA	NA	NA	NA	NA	NA	NA	NA	3.66	1.77	7.53	0.37	0.00488796
Oncostatin-M-specific receptor subunit beta	OSMR	Pass	2.4	1.54	3.75	0.23	0.000595368	0.000120558	1.35	0.63	2.92	0.39	0.630305	0.438473	1.97	1.19	3.26	0.26	0.0356231	0.00885429	1.1	0.48	2.51	0.42	0.90236	0.827118	NA	NA	NA	NA	NA	NA	NA	NA	NA	NA	NA	NA	NA	NA	NA	NA	NA	NA	3.52	1.58	7.89	0.41	0.0125521
Peptidyl-glycine alpha-amidating monooxygenase	PAM	Pass	1.59	1.17	2.16	0.16	0.0061615	0.00281363	1.38	0.78	2.43	0.29	0.446393	0.262584	1.26	0.91	1.74	0.16	0.294953	0.158558	NA	NA	NA	NA	NA	NA	NA	NA	NA	NA	NA	NA	NA	NA	NA	NA	NA	NA	NA	NA	NA	NA	NA	NA	1.47	0.86	2.49	0.27	0.283485
Pappalysin-1	PAPPA	Pass	1.39	1.13	1.72	0.11	0.00532399	0.00221576	1.2	0.93	1.57	0.13	0.364355	0.164622	1.24	0.99	1.56	0.12	0.145264	0.0600807	NA	NA	NA	NA	NA	NA	NA	NA	NA	NA	NA	NA	NA	NA	NA	NA	NA	NA	NA	NA	NA	NA	NA	NA	1.67	1.17	2.39	0.18	0.0205676
Proteinase-activated receptor 1	PAR-1	Pass	1.78	1.31	2.43	0.16	0.00100752	0.000267894	1.66	0.95	2.91	0.29	0.224382	0.0769939	1.51	1.06	2.16	0.18	0.0736732	0.0225704	NA	NA	NA	NA	NA	NA	NA	NA	NA	NA	NA	NA	NA	NA	NA	NA	NA	NA	NA	NA	NA	NA	NA	NA	1.79	1	3.19	0.3	0.127509
Poly [ADP-ribose] polymerase 1	PARP-1	Pass	1.2	1.08	1.33	0.05	0.00149499	0.000466643	1.16	0.88	1.51	0.14	0.473142	0.292235	1.07	0.94	1.21	0.07	0.491264	0.336371	NA	NA	NA	NA	NA	NA	NA	NA	NA	NA	NA	NA	NA	NA	NA	NA	NA	NA	NA	NA	NA	NA	NA	NA	1.2	1	1.44	0.09	0.127509
Procollagen C-endopeptidase enhancer 1	PCOLCE	Pass	1.08	0.86	1.36	0.12	0.536348	0.496045	NA	NA	NA	NA	NA	NA	1.04	0.83	1.32	0.12	0.78711	0.710975	NA	NA	NA	NA	NA	NA	NA	NA	NA	NA	NA	NA	NA	NA	NA	NA	NA	NA	NA	NA	NA	NA	NA	NA	1.04	0.71	1.53	0.2	0.890702
Platelet-derived growth factor subunit B	PDGF subunit B	Pass	1.05	0.94	1.16	0.05	0.427723	0.380748	NA	NA	NA	NA	NA	NA	1.04	0.94	1.16	0.05	0.556733	0.421572	NA	NA	NA	NA	NA	NA	NA	NA	NA	NA	NA	NA	NA	NA	NA	NA	NA	NA	NA	NA	NA	NA	NA	NA	1.06	0.89	1.25	0.09	0.64399
Programmed cell death 1 ligand 2	PD-L2	Pass	1.35	1.14	1.61	0.09	0.00196303	0.000658127	1.34	0.9	2	0.2	0.355818	0.15602	1.37	1.12	1.67	0.1	0.0118084	0.00191119	1.3	0.87	1.95	0.21	0.489978	0.198884	NA	NA	NA	NA	NA	NA	NA	NA	NA	NA	NA	NA	NA	NA	NA	NA	NA	NA	1.78	1.35	2.35	0.14	0.00139419
Placenta growth factor	PGF	Pass	1.54	1.22	1.93	0.12	0.000891193	0.000210498	1.8	1.23	2.63	0.19	0.0557284	0.00256449	1.43	1.08	1.91	0.15	0.049602	0.0137624	1.68	1.14	2.48	0.2	0.129527	0.00809545	1.52	1	2.31	0.21	0.0779067	0.0519378	1.4	0.98	1.99	0.18	0.0754088	0.06703	1.53	0.99	2.37	0.22	0.112622	0.0568895	1.7	1.09	2.66	0.23	0.0615353
Polymeric immunoglobulin receptor	PIgR	Pass	2.49	1.66	3.76	0.21	9.86e-05	1.25e-05	0.85	0.48	1.48	0.28	0.731581	0.559444	2.13	1.36	3.34	0.23	0.008872	0.00102567	0.91	0.52	1.59	0.29	0.90236	0.738403	NA	NA	NA	NA	NA	NA	NA	NA	NA	NA	NA	NA	NA	NA	NA	NA	NA	NA	2.88	1.36	6.09	0.38	0.0210803
Platelet-activating factor acetylhydrolase	PLA2G7	Fail	NA	NA	NA	NA	NA	NA	NA	NA	NA	NA	NA	NA	NA	NA	NA	NA	NA	NA	NA	NA	NA	NA	NA	NA	NA	NA	NA	NA	NA	NA	NA	NA	NA	NA	NA	NA	NA	NA	NA	NA	NA	NA	NA	NA	NA	NA	NA
Phospholipid transfer protein	PLTP	Fail	NA	NA	NA	NA	NA	NA	NA	NA	NA	NA	NA	NA	NA	NA	NA	NA	NA	NA	NA	NA	NA	NA	NA	NA	NA	NA	NA	NA	NA	NA	NA	NA	NA	NA	NA	NA	NA	NA	NA	NA	NA	NA	NA	NA	NA	NA	NA
Plexin-B2	PLXNB2	Pass	1.77	1.33	2.35	0.14	0.000407875	7.54e-05	1.47	0.85	2.53	0.28	0.364355	0.168143	1.34	0.98	1.83	0.16	0.145264	0.0629755	NA	NA	NA	NA	NA	NA	NA	NA	NA	NA	NA	NA	NA	NA	NA	NA	NA	NA	NA	NA	NA	NA	NA	NA	1.51	0.93	2.46	0.25	0.207878
Lysosomal Pro-X carboxypeptidase	PRCP	Fail	NA	NA	NA	NA	NA	NA	NA	NA	NA	NA	NA	NA	NA	NA	NA	NA	NA	NA	NA	NA	NA	NA	NA	NA	NA	NA	NA	NA	NA	NA	NA	NA	NA	NA	NA	NA	NA	NA	NA	NA	NA	NA	NA	NA	NA	NA	NA
Prolargin	PRELP	Pass	2.28	1.63	3.2	0.17	2.01e-05	1.45e-06	1.16	0.65	2.06	0.29	0.786559	0.616909	1.79	1.23	2.6	0.19	0.0136306	0.00236369	1.12	0.63	2.01	0.3	0.874383	0.69222	NA	NA	NA	NA	NA	NA	NA	NA	NA	NA	NA	NA	NA	NA	NA	NA	NA	NA	2.38	1.29	4.36	0.31	0.0209419
Vitamin K-dependent protein C	PROC	Pass	1.07	0.84	1.38	0.13	0.59926	0.568085	NA	NA	NA	NA	NA	NA	1.09	0.84	1.42	0.13	0.640564	0.503897	NA	NA	NA	NA	NA	NA	NA	NA	NA	NA	NA	NA	NA	NA	NA	NA	NA	NA	NA	NA	NA	NA	NA	NA	0.9	0.59	1.4	0.22	0.734393
Trypsin-2	PRSS2	Pass	1.09	0.93	1.28	0.08	0.317573	0.266174	NA	NA	NA	NA	NA	NA	1.03	0.86	1.23	0.09	0.803283	0.74292	NA	NA	NA	NA	NA	NA	NA	NA	NA	NA	NA	NA	NA	NA	NA	NA	NA	NA	NA	NA	NA	NA	NA	NA	1.08	0.81	1.44	0.15	0.699341
Serine protease 27	PRSS27	Pass	1.32	1.04	1.67	0.12	0.034414	0.0200914	1.11	0.8	1.53	0.16	0.725456	0.533423	1.14	0.89	1.46	0.13	0.472416	0.308572	NA	NA	NA	NA	NA	NA	NA	NA	NA	NA	NA	NA	NA	NA	NA	NA	NA	NA	NA	NA	NA	NA	NA	NA	1.31	0.88	1.96	0.21	0.31562
Prostasin	PRSS8	Pass	1.65	1.2	2.29	0.16	0.00540897	0.00228483	1.06	0.68	1.64	0.22	0.837118	0.793204	1.41	0.99	2	0.18	0.145264	0.0581122	NA	NA	NA	NA	NA	NA	NA	NA	NA	NA	NA	NA	NA	NA	NA	NA	NA	NA	NA	NA	NA	NA	NA	NA	1.82	1.03	3.21	0.29	0.103523
P-selectin glycoprotein ligand 1	PSGL-1	Pass	1.62	1.21	2.15	0.15	0.0026329	0.000978908	1.01	0.62	1.65	0.25	0.980643	0.971029	1.24	0.88	1.74	0.17	0.378231	0.223003	NA	NA	NA	NA	NA	NA	NA	NA	NA	NA	NA	NA	NA	NA	NA	NA	NA	NA	NA	NA	NA	NA	NA	NA	1.58	0.92	2.7	0.27	0.207878
Receptor-type tyrosine-protein phosphatase S	PTPRS	Pass	1.61	1.08	2.41	0.2	0.0344114	0.0196921	1.34	0.72	2.46	0.31	0.557991	0.355582	1.28	0.82	1.99	0.23	0.432261	0.279845	NA	NA	NA	NA	NA	NA	NA	NA	NA	NA	NA	NA	NA	NA	NA	NA	NA	NA	NA	NA	NA	NA	NA	NA	1.8	0.87	3.73	0.37	0.22385
Pentraxin-related protein PTX3	PTX3	Pass	1.81	1.47	2.22	0.11	1.48e-06	2.57e-08	1.04	0.78	1.39	0.15	0.837118	0.795866	1.84	1.46	2.3	0.12	2.58e-05	1.49e-07	1.03	0.77	1.38	0.15	0.90236	0.845962	NA	NA	NA	NA	NA	NA	NA	NA	NA	NA	NA	NA	NA	NA	NA	NA	NA	NA	2.14	1.48	3.08	0.19	0.00139419
Glutaminyl-peptide cyclotransferase	QPCT	Pass	1.49	1.2	1.85	0.11	0.00104722	0.000284506	0.92	0.63	1.34	0.19	0.801666	0.672242	1.11	0.87	1.43	0.13	0.544771	0.398285	NA	NA	NA	NA	NA	NA	NA	NA	NA	NA	NA	NA	NA	NA	NA	NA	NA	NA	NA	NA	NA	NA	NA	NA	1.17	0.82	1.68	0.18	0.537815
Receptor for advanced glycosylation end products	RAGE	Pass	1.81	1.38	2.36	0.14	0.000108246	1.5e-05	1.19	0.72	1.96	0.26	0.692488	0.495604	1.69	1.25	2.27	0.15	0.00706853	0.000539735	1.37	0.84	2.24	0.25	0.489978	0.211211	NA	NA	NA	NA	NA	NA	NA	NA	NA	NA	NA	NA	NA	NA	NA	NA	NA	NA	2.07	1.27	3.35	0.25	0.0151987
Lithostathine-1-alpha	REG1A	Pass	1.25	1.06	1.46	0.08	0.012384	0.00637098	1.21	0.98	1.49	0.11	0.224382	0.076391	1.19	0.99	1.43	0.09	0.145264	0.0600351	NA	NA	NA	NA	NA	NA	NA	NA	NA	NA	NA	NA	NA	NA	NA	NA	NA	NA	NA	NA	NA	NA	NA	NA	1.23	0.92	1.65	0.15	0.294222
Regenerating islet-derived protein 3-alpha	REG3A	Pass	1.43	1.16	1.75	0.1	0.00206141	0.000714941	1.33	0.86	2.05	0.22	0.393279	0.200495	1.2	0.94	1.54	0.13	0.27054	0.140744	NA	NA	NA	NA	NA	NA	NA	NA	NA	NA	NA	NA	NA	NA	NA	NA	NA	NA	NA	NA	NA	NA	NA	NA	1.16	0.77	1.73	0.21	0.625548
Renin	REN	Pass	1.25	1.11	1.42	0.06	0.00148672	0.000429689	1.13	0.93	1.37	0.1	0.403964	0.221784	1.24	1.08	1.43	0.07	0.0151037	0.00277702	1.05	0.86	1.29	0.1	0.811838	0.625792	NA	NA	NA	NA	NA	NA	NA	NA	NA	NA	NA	NA	NA	NA	NA	NA	NA	NA	1.25	1	1.57	0.11	0.127509
Serum amyloid A-4 protein	SAA4	Pass	0.96	0.83	1.1	0.07	0.562798	0.530266	NA	NA	NA	NA	NA	NA	0.96	0.83	1.12	0.08	0.720592	0.61646	NA	NA	NA	NA	NA	NA	NA	NA	NA	NA	NA	NA	NA	NA	NA	NA	NA	NA	NA	NA	NA	NA	NA	NA	0.92	0.72	1.17	0.12	0.62579
Stem cell factor	SCF	Pass	1.37	1.06	1.78	0.13	0.0295569	0.0162307	0.91	0.62	1.32	0.19	0.785236	0.608173	1.12	0.86	1.46	0.14	0.549663	0.411523	NA	NA	NA	NA	NA	NA	NA	NA	NA	NA	NA	NA	NA	NA	NA	NA	NA	NA	NA	NA	NA	NA	NA	NA	1.06	0.71	1.59	0.2	0.823081
L-selectin	SELL	Pass	1.27	0.96	1.69	0.14	0.127738	0.0908353	NA	NA	NA	NA	NA	NA	1.2	0.88	1.64	0.16	0.403135	0.250112	NA	NA	NA	NA	NA	NA	NA	NA	NA	NA	NA	NA	NA	NA	NA	NA	NA	NA	NA	NA	NA	NA	NA	NA	1.7	1.06	2.72	0.24	0.07837
Serpin A12	SERPINA12	Pass	1.13	1.02	1.25	0.05	0.0311048	0.0172605	1.17	1.02	1.34	0.07	0.153684	0.0286273	1.09	0.98	1.21	0.05	0.238431	0.117148	NA	NA	NA	NA	NA	NA	NA	NA	NA	NA	NA	NA	NA	NA	NA	NA	NA	NA	NA	NA	NA	NA	NA	NA	1.14	0.96	1.35	0.09	0.253934
Plasma serine protease inhibitor	SERPINA5	Pass	0.9	0.72	1.12	0.11	0.383123	0.329973	NA	NA	NA	NA	NA	NA	0.87	0.7	1.09	0.11	0.368395	0.215075	NA	NA	NA	NA	NA	NA	NA	NA	NA	NA	NA	NA	NA	NA	NA	NA	NA	NA	NA	NA	NA	NA	NA	NA	0.88	0.61	1.25	0.18	0.616532
Thyroxine-binding globulin	SERPINA7	Pass	1	0.73	1.36	0.16	0.999586	0.999586	NA	NA	NA	NA	NA	NA	0.87	0.63	1.21	0.16	0.549663	0.413042	NA	NA	NA	NA	NA	NA	NA	NA	NA	NA	NA	NA	NA	NA	NA	NA	NA	NA	NA	NA	NA	NA	NA	NA	1.03	0.61	1.74	0.27	0.959393
SLAM family member 7	SLAMF7	Pass	1.11	0.95	1.3	0.08	0.245591	0.200163	NA	NA	NA	NA	NA	NA	1	0.84	1.19	0.09	0.9845	0.973118	NA	NA	NA	NA	NA	NA	NA	NA	NA	NA	NA	NA	NA	NA	NA	NA	NA	NA	NA	NA	NA	NA	NA	NA	1.14	0.87	1.49	0.14	0.491282
Superoxide dismutase [Cu-Zn]	SOD1	Fail	NA	NA	NA	NA	NA	NA	NA	NA	NA	NA	NA	NA	NA	NA	NA	NA	NA	NA	NA	NA	NA	NA	NA	NA	NA	NA	NA	NA	NA	NA	NA	NA	NA	NA	NA	NA	NA	NA	NA	NA	NA	NA	NA	NA	NA	NA	NA
Superoxide dismutase [Mn], mitochondrial	SOD2	Pass	2.64	1.65	4.21	0.24	0.00028719	4.65e-05	0.86	0.43	1.72	0.35	0.801666	0.675914	1.99	1.18	3.37	0.27	0.0389823	0.0101399	0.83	0.41	1.67	0.36	0.811838	0.600382	NA	NA	NA	NA	NA	NA	NA	NA	NA	NA	NA	NA	NA	NA	NA	NA	NA	NA	3.04	1.28	7.22	0.44	0.039345
Sortilin	SORT1	Pass	1.59	1.23	2.06	0.13	0.00149499	0.000445753	1.44	0.85	2.41	0.26	0.364355	0.171461	1.36	1.02	1.83	0.15	0.106199	0.0392876	NA	NA	NA	NA	NA	NA	NA	NA	NA	NA	NA	NA	NA	NA	NA	NA	NA	NA	NA	NA	NA	NA	NA	NA	1.69	1.06	2.71	0.24	0.07837
SPARC-like protein 1	SPARCL1	Pass	1.41	1.08	1.85	0.14	0.0233907	0.0125742	1.43	0.9	2.25	0.23	0.313975	0.126206	1.25	0.92	1.7	0.16	0.281086	0.147854	NA	NA	NA	NA	NA	NA	NA	NA	NA	NA	NA	NA	NA	NA	NA	NA	NA	NA	NA	NA	NA	NA	NA	NA	1.45	0.89	2.38	0.25	0.253934
Spondin-2	SPON2	Pass	2.58	1.73	3.85	0.2	3.49e-05	3.42e-06	0.85	0.36	2	0.44	0.81543	0.703508	2.08	1.34	3.21	0.22	0.008872	0.00101651	0.91	0.39	2.14	0.44	0.90236	0.828614	NA	NA	NA	NA	NA	NA	NA	NA	NA	NA	NA	NA	NA	NA	NA	NA	NA	NA	3.22	1.53	6.79	0.38	0.0125521
Proto-oncogene tyrosine-protein kinase Src	SRC	Pass	1.03	0.92	1.15	0.06	0.644618	0.614809	NA	NA	NA	NA	NA	NA	1	0.89	1.13	0.06	0.986102	0.986102	NA	NA	NA	NA	NA	NA	NA	NA	NA	NA	NA	NA	NA	NA	NA	NA	NA	NA	NA	NA	NA	NA	NA	NA	0.94	0.78	1.13	0.1	0.64399
Beta-galactoside alpha-2,6-sialyltransferase 1	ST6GAL1	Pass	1.2	0.98	1.46	0.1	0.108115	0.0756177	NA	NA	NA	NA	NA	NA	1.05	0.84	1.3	0.11	0.771297	0.673213	NA	NA	NA	NA	NA	NA	NA	NA	NA	NA	NA	NA	NA	NA	NA	NA	NA	NA	NA	NA	NA	NA	NA	NA	1.06	0.77	1.47	0.17	0.789318
Serine/threonine-protein kinase 4	STK4	Pass	1.09	0.98	1.2	0.05	0.141448	0.103838	NA	NA	NA	NA	NA	NA	1.06	0.95	1.17	0.05	0.475156	0.313108	NA	NA	NA	NA	NA	NA	NA	NA	NA	NA	NA	NA	NA	NA	NA	NA	NA	NA	NA	NA	NA	NA	NA	NA	0.97	0.82	1.16	0.09	0.825076
Transcobalamin-2	TCN2	Pass	1.15	0.92	1.43	0.11	0.275523	0.229337	NA	NA	NA	NA	NA	NA	1.09	0.84	1.41	0.13	0.640564	0.507156	NA	NA	NA	NA	NA	NA	NA	NA	NA	NA	NA	NA	NA	NA	NA	NA	NA	NA	NA	NA	NA	NA	NA	NA	1.15	0.82	1.63	0.18	0.563376
Tissue factor	TF	Pass	1.79	1.34	2.39	0.15	0.000421269	8.04e-05	1.5	0.92	2.44	0.25	0.267894	0.100412	1.61	1.16	2.23	0.17	0.0200979	0.00406606	1.5	0.92	2.46	0.25	0.390075	0.106691	NA	NA	NA	NA	NA	NA	NA	NA	NA	NA	NA	NA	NA	NA	NA	NA	NA	NA	2.27	1.33	3.87	0.27	0.0135141
Transforming growth factor-beta-induced protein ig-h3	TGFBI	Pass	1.22	0.95	1.55	0.12	0.153183	0.114224	NA	NA	NA	NA	NA	NA	1.02	0.79	1.31	0.13	0.913012	0.876069	NA	NA	NA	NA	NA	NA	NA	NA	NA	NA	NA	NA	NA	NA	NA	NA	NA	NA	NA	NA	NA	NA	NA	NA	1.32	0.87	1.99	0.21	0.31562
Transforming growth factor beta receptor type 3	TGFBR3	Pass	1.31	1.05	1.64	0.12	0.0335524	0.0188126	0.94	0.6	1.48	0.23	0.837118	0.796083	1.16	0.91	1.49	0.13	0.381378	0.227063	NA	NA	NA	NA	NA	NA	NA	NA	NA	NA	NA	NA	NA	NA	NA	NA	NA	NA	NA	NA	NA	NA	NA	NA	1.25	0.83	1.87	0.21	0.435236
Protein-glutamine gamma-glutamyltransferase 2	TGM2	Pass	1.47	1.26	1.71	0.08	2.01e-05	9.67e-07	1.14	0.93	1.4	0.11	0.403964	0.211455	1.36	1.15	1.6	0.09	0.00519573	0.000349905	1.12	0.91	1.37	0.1	0.495912	0.283426	NA	NA	NA	NA	NA	NA	NA	NA	NA	NA	NA	NA	NA	NA	NA	NA	NA	NA	1.49	1.15	1.93	0.13	0.0125521
Thrombospondin-2	THBS2	Pass	2.36	1.68	3.3	0.17	1.94e-05	5.61e-07	0.98	0.56	1.74	0.29	0.973774	0.954681	2.05	1.42	2.97	0.19	0.00326059	0.000139384	0.92	0.52	1.63	0.29	0.90236	0.771967	NA	NA	NA	NA	NA	NA	NA	NA	NA	NA	NA	NA	NA	NA	NA	NA	NA	NA	4.03	2.17	7.48	0.32	0.000561658
Thrombospondin-4	THBS4	Pass	1.1	0.92	1.32	0.09	0.363051	0.310587	NA	NA	NA	NA	NA	NA	1.07	0.88	1.29	0.1	0.640564	0.507267	NA	NA	NA	NA	NA	NA	NA	NA	NA	NA	NA	NA	NA	NA	NA	NA	NA	NA	NA	NA	NA	NA	NA	NA	1	0.74	1.35	0.15	0.992138
Thrombopoietin	THPO	Pass	1.48	1.16	1.88	0.12	0.00343236	0.00136898	0.94	0.6	1.47	0.23	0.837118	0.789897	1.41	1.09	1.83	0.13	0.0389823	0.0101373	0.97	0.62	1.53	0.23	0.930233	0.910853	NA	NA	NA	NA	NA	NA	NA	NA	NA	NA	NA	NA	NA	NA	NA	NA	NA	NA	1.41	0.92	2.16	0.22	0.228388
Tyrosine-protein kinase receptor Tie-1	TIE1	Pass	1.87	1.27	2.73	0.2	0.00344192	0.00139269	1.13	0.64	2.01	0.29	0.801666	0.673751	1.34	0.89	2.03	0.21	0.300381	0.163213	NA	NA	NA	NA	NA	NA	NA	NA	NA	NA	NA	NA	NA	NA	NA	NA	NA	NA	NA	NA	NA	NA	NA	NA	2.06	1.06	4.01	0.34	0.0946408
Angiopoietin-1 receptor	TIE2	Pass	1.71	1.29	2.28	0.15	0.000924138	0.000224357	1.41	0.88	2.28	0.24	0.355818	0.156979	1.43	1.04	1.96	0.16	0.0778845	0.0256614	NA	NA	NA	NA	NA	NA	NA	NA	NA	NA	NA	NA	NA	NA	NA	NA	NA	NA	NA	NA	NA	NA	NA	NA	2.24	1.38	3.62	0.25	0.00909754
T-cell immunoglobulin and mucin domain-containing protein 4	TIMD4	Pass	1.22	1	1.49	0.1	0.0800983	0.0518556	NA	NA	NA	NA	NA	NA	1.26	1.03	1.56	0.11	0.0824624	0.028123	NA	NA	NA	NA	NA	NA	NA	NA	NA	NA	NA	NA	NA	NA	NA	NA	NA	NA	NA	NA	NA	NA	NA	NA	1.61	1.15	2.26	0.17	0.0210803
Metalloproteinase inhibitor 1	TIMP1	Pass	1.73	1.36	2.21	0.12	7.44e-05	9.03e-06	1.62	1.09	2.39	0.2	0.126098	0.0160713	1.44	1.11	1.86	0.13	0.0261407	0.00574189	1.47	0.97	2.23	0.21	0.314368	0.0720426	NA	NA	NA	NA	NA	NA	NA	NA	NA	NA	NA	NA	NA	NA	NA	NA	NA	NA	1.62	1.11	2.36	0.19	0.039916
NA	TM	Pass	1.69	1.25	2.27	0.15	0.00182846	0.000602441	1.13	0.69	1.84	0.25	0.791553	0.628586	1.36	0.97	1.91	0.17	0.161418	0.0768139	NA	NA	NA	NA	NA	NA	NA	NA	NA	NA	NA	NA	NA	NA	NA	NA	NA	NA	NA	NA	NA	NA	NA	NA	1.92	1.11	3.31	0.28	0.0615353
Tenascin	TNC	Pass	1.51	1.28	1.79	0.09	2.01e-05	1.1e-06	1.33	1.07	1.65	0.11	0.0965158	0.00946233	1.45	1.22	1.74	0.09	0.00134994	3.12e-05	1.28	1.02	1.6	0.11	0.224906	0.0316961	1.34	1.04	1.72	0.13	0.0512822	0.0236256	1.37	1.1	1.71	0.11	0.0170439	0.00568129	1.68	1.25	2.25	0.15	0.00295777	0.000657282	1.68	1.26	2.23	0.14	0.00488796
Tumor necrosis factor receptor superfamily member 10A	TNFRSF10A	Pass	1.74	1.35	2.24	0.13	0.000118539	1.71e-05	1.52	1.04	2.23	0.2	0.155219	0.0319569	1.62	1.21	2.17	0.15	0.00931878	0.00129278	1.37	0.93	2.03	0.2	0.390075	0.113772	NA	NA	NA	NA	NA	NA	NA	NA	NA	NA	NA	NA	NA	NA	NA	NA	NA	NA	2.47	1.55	3.94	0.24	0.00295962
Tumor necrosis factor receptor superfamily member 11A	TNFRSF11A	Pass	1.41	1.16	1.71	0.1	0.00149499	0.000465343	1.52	1.14	2.03	0.15	0.0662282	0.00454507	1.3	1.04	1.64	0.12	0.0763131	0.0240378	NA	NA	NA	NA	NA	NA	NA	NA	NA	NA	NA	NA	NA	NA	NA	NA	NA	NA	NA	NA	NA	NA	NA	NA	1.66	1.18	2.33	0.17	0.0160951
Tumor necrosis factor receptor superfamily member 13B	TNFRSF13B	Pass	1.15	0.94	1.42	0.11	0.222487	0.176189	NA	NA	NA	NA	NA	NA	0.95	0.75	1.21	0.12	0.779778	0.68963	NA	NA	NA	NA	NA	NA	NA	NA	NA	NA	NA	NA	NA	NA	NA	NA	NA	NA	NA	NA	NA	NA	NA	NA	1.15	0.81	1.65	0.18	0.586251
Tenascin-X	TNXB	Pass	1.8	1.25	2.59	0.18	0.00358937	0.0014731	0.72	0.33	1.58	0.4	0.612061	0.40804	1.46	0.98	2.19	0.2	0.145264	0.0626116	NA	NA	NA	NA	NA	NA	NA	NA	NA	NA	NA	NA	NA	NA	NA	NA	NA	NA	NA	NA	NA	NA	NA	NA	1.85	0.92	3.7	0.35	0.196412
TNF-related apoptosis-inducing ligand receptor 2	TRAIL-R2	Pass	1.68	1.34	2.11	0.11	5.43e-05	5.96e-06	1.19	0.97	1.47	0.1	0.248788	0.0902465	1.62	1.24	2.12	0.14	0.00519573	0.000360397	1.2	0.95	1.52	0.12	0.390999	0.130333	NA	NA	NA	NA	NA	NA	NA	NA	NA	NA	NA	NA	NA	NA	NA	NA	NA	NA	2.04	1.33	3.12	0.22	0.00909754
Uromodulin	UMOD	Fail	NA	NA	NA	NA	NA	NA	NA	NA	NA	NA	NA	NA	NA	NA	NA	NA	NA	NA	NA	NA	NA	NA	NA	NA	NA	NA	NA	NA	NA	NA	NA	NA	NA	NA	NA	NA	NA	NA	NA	NA	NA	NA	NA	NA	NA	NA	NA
Vasorin	VASN	Pass	1.51	1.07	2.14	0.18	0.0344114	0.019511	1.44	0.85	2.45	0.27	0.366068	0.175856	1.3	0.88	1.93	0.2	0.327479	0.181722	NA	NA	NA	NA	NA	NA	NA	NA	NA	NA	NA	NA	NA	NA	NA	NA	NA	NA	NA	NA	NA	NA	NA	NA	1.44	0.77	2.71	0.32	0.405592
Vascular cell adhesion protein 1	VCAM1	Pass	1.78	1.34	2.37	0.15	0.000407875	7.54e-05	1.91	1.23	2.98	0.23	0.0662282	0.00419384	1.64	1.2	2.24	0.16	0.0114186	0.0017821	1.69	1.05	2.73	0.24	0.224906	0.0310629	1.85	1.19	2.88	0.23	0.0199493	0.00664975	1.53	1.03	2.27	0.2	0.0537009	0.0358006	2.64	1.53	4.54	0.28	0.00295777	0.000466232	2.9	1.81	4.65	0.24	0.000561658
Vascular endothelial growth factor D	VEGFD	Pass	1.98	1.51	2.6	0.14	2.01e-05	9.31e-07	1.15	0.83	1.59	0.16	0.594454	0.390475	1.73	1.28	2.34	0.15	0.00519573	0.000344354	1.15	0.82	1.62	0.17	0.5941	0.407966	NA	NA	NA	NA	NA	NA	NA	NA	NA	NA	NA	NA	NA	NA	NA	NA	NA	NA	2.42	1.48	3.96	0.25	0.00488796
V-set and immunoglobulin domain-containing protein 2	VSIG2	Pass	1.41	1.17	1.69	0.09	0.000925299	0.000229988	1.58	1.14	2.19	0.17	0.0712167	0.00628383	1.37	1.13	1.66	0.1	0.0106249	0.00157532	1.42	1.01	1.99	0.17	0.224906	0.0415681	1.37	1.03	1.81	0.14	0.0512822	0.0284901	1.36	1.09	1.71	0.12	0.0172376	0.00766117	1.32	0.93	1.86	0.18	0.178193	0.118795	1.56	1.15	2.13	0.16	0.0191232
Lymphotactin	XCL1	Pass	1.31	1.1	1.56	0.09	0.00545557	0.00236513	1.36	1.01	1.82	0.15	0.164366	0.0395378	1.21	0.99	1.46	0.1	0.143579	0.0564356	NA	NA	NA	NA	NA	NA	NA	NA	NA	NA	NA	NA	NA	NA	NA	NA	NA	NA	NA	NA	NA	NA	NA	NA	1.5	1.13	2	0.15	0.0210803
[truncated: 7 more columns]
